# Supplementary material for: Open ventilator evaluation framework: A synthesized database of regulatory requirements and technical standards for emergency use ventilators from Australia, Canada, UK, and US
Source: HardwareX. 2022 Jan 7;11:e00260. doi: 10.1016/j.ohx.2022.e00260 (PMC8752315; doi:10.1016/j.ohx.2022.e00260)
Supplement: Supplementary data 2 [file mmc2.xlsx]

## Sheet: OVF
	Verification Test
			Categories							Priority	Standards Reference
FORMAT	Alpha-neumeric	Level	Category	Category	Category	Category	Category	Category		Category	Standard Ref	Standard Ref	Standard Ref	Standard Ref	Standard Ref
CATEGORY VALUES / DESCRIPT	Specification Code (assigned by us)		Genereal Category Scheme	Functional Component	EUV (AAMI)	MHRA/TGA	HC	FDA	Description (GitHub)	Must/Should/Could	ISO	CSA	IEC	Section	Sub Clause	Additional ISO/IEC References	Test Reference	Required Tester Qualification
Open Source: Documentation		Level 1	Open Source	Documentation					General Documentation. Open Source Hardware document sharing requirements and recommendations.	Must	Open Source Hardware Association
		Level 1	Open Source	Documentation					Design Files. Open Source Hardware document sharing requirements and recommendations.	Must	Open Source Hardware Association
		Level 1	Open Source	Documentation					Licence. Open Source Hardware document sharing requirements and recommendations.	Could	Open Source Hardware Association
Open Source: Original and Auxiliary Design Files		Level 1	Open Source	Source Files					Source Files. Open Source Hardware document sharing requirements and recommendations.	Must	Open Source Hardware Association
		Level 1	Open Source	Original Hardware Design Files					Hardware Design Files. Open Source Hardware document sharing requirements and recommendations.	Must	Open Source Hardware Association
		Level 1	Open Source	Auxiliary Design Files					Auxiliary Design Files. Open Source Hardware document sharing requirements and recommendations.	Should	Open Source Hardware Association
Open Source: Bill of Materials		Level 1	Open Source	Bill Of Materials					Bill of Materials. Open Source Hardware document sharing requirements and recommendations.	Should	Open Source Hardware Association
Open Source: Software and Firmware		Level 1	Open Source	Software and Firmware					Code. Open Source Hardware document sharing requirements and recommendations.	Should	Open Source Hardware Association
Open Source: Photos		Level 1	Open Source	Photos					Pictures, diagrams & assembly manuals. Open Source Hardware document sharing requirements and recommendations.	Should	Open Source Hardware Association
Open Source: Instructions and Other Explanations		Level 1	Open Source	Instructions and Other Explanations					Making the Hardware. Open Source Hardware document sharing requirements and recommendations.	Should	Open Source Hardware Association
		Level 1	Open Source	Instructions and Other Explanations					Using the hardware. Open Source Hardware document sharing requirements and recommendations.	Should	Open Source Hardware Association
		Level 1	Open Source	Instructions and Other Explanations					Design Rationale: Open Source Hardware document sharing requirements and recommendations.	Should	Open Source Hardware Association
		Level 1	Open Source	Instructions and Other Explanations					Open Source Hardware document sharing requirements and recommendations.	Should	Open Source Hardware Association
Open Source: Hosting and Distributing		Level 1	Open Source	Hosting and Distributing					Support and Contact Information. Open Source Hardware document sharing requirements and recommendations.	Should	Open Source Hardware Association
Open Source: Github		Level 1	Open Source	Github					Repository. Open Source Hardware document sharing requirements and recommendations. README recommendations.	Should	Github
Open Source: Building on Open-Source Hardware		Level 1	Open Source	Building on Open-Source Hardware					Open Source Hardware document sharing requirements and recommendations relevant to future midifications.	Must	Open Source Hardware Association
Performance Parameters: PEEP		Level 2	Ventilation	PEEP	Introduction	Ventilation	Parameters		PEEP range 5-20 cmH2O	Must
		Level 2	Ventilation	PEEP	Introduction	Ventilation			PEEP adjustable in increments of at most 5 cmH2O	Must
		Level 2	Ventilation	PEEP		Ventilation			PEEP maintained during expiration	Must
Performance Parameters: FiO2 & O2		Level 2	Ventilation	FiO2 & O2	Introduction				FiO2 range 21 >= 95% of source Oxygen concentration, adjustable in steps of 10% or less	Must
		Level 2	Ventilation	Tidal Volume		Gas and Electricity			Provide control variable 30 - 100 % in 10% steps.	Should
		Level 2	Ventilation	Tidal Volume		Gas and Electricity			Provide 50% - 60% and 90 - 100% options	Must
Performance Parameters I:E Ratio		Level 2	Ventilation	I:E Ratio	Introduction	Ventilation			I:E adjustable from 1:1 to 1:3	Must
		Level 2	Ventilation	I:E Ratio			Parameters		I:E Ratio range 1:1 - 1:4	Must
		Level 2	Ventilation	I:E Ratio	Introduction	Ventilation			I:E 1:2 default	Must
Performance Parameters: Respiratory Rate		Level 2	Ventilation	Respiratory Rate	Introduction	Ventilation			Respiratory rate from 10-30 breaths/min, adjustable in steps of max 2 breaths/min	Must
		Level 2	Ventilation	Respiratory Rate			Parameters		Respiratory rate range 4 - 45	Must
Performance Parameters: Tidal Volume		Level 2	Ventilation	Tidal Volume	Introduction				Tidal volume 350 to 450ml ±10 % in no more than steps of 50 ml, with a lower range of 250 ml and an upper range of 600ml or 800 ml	Must
		Level 2	Ventilation	Tidal Volume			Parameters		Tidal volume range of 50 - 1000ml	Must
		Level 2	Ventilation	Tidal Volume	Introduction	Ventilation			At least one setting of 400ml +/- 10ml	Must
		Level 2	Ventilation	Tidal Volume	Introduction	Ventilation			Provide 350ml and 450 ml options	Should
		Level 2	Ventilation	Tidal Volume	Introduction	Ventilation			Provide range 250 - 600 ml in steps of 50ml	Should
		Level 2	Ventilation	Tidal Volume	Introduction	Ventilation			Range up to 800 ml	Could
Performance Parameters: Current Settings		Level 2	Ventilation	Current settings	Introduction				Indicate to the operator current settings (e.g., inspiratory pressure, tidal volume, frequency, PEEP, FiO2, ventilation mode).	Must
		Level 2	Ventilation	Current delivery	Introduction				Indicate current delivery (e.g., inspiratory pressure, tidal volume, respiratory rate, PEEP, and FiO2 at the patient-connection port).	Must
Performance Parameters: Flowrates		Level 2	Ventilation	Flowrates		Pressurised gas input operated ventilators- Oxygen and / or Air			Transient input flowrate ≤ 100 lpm/s	Should
Performance Parameters: Pressure		Level 2	Ventilation	Inspiratory Pressure	Introduction				Inspiratory pressure 15 to 40cmH2O preferably adjustable in steps of no more than 5 cmH2O	Must
		Level 2	Ventilation	Pressure		Ventilation			Plateau pressure adjusted to achieve volume and limited to 35 cmH2O by default.	Must	80601-2-80						201.12.1.101
		Level 2	Ventilation	Pressure		Ventilation				Must	80601-2-80						201.12.1.101
		Level 2	Ventilation	Pressure		Ventilation			Peak pressure + 2 cmH2O ≤ plateau pressure.	Must	80601-2-80						201.12.1.101
		Level 2	Ventilation	Pressure		Ventilation			If volume control ventilation is used, the user must be able to set inspiratory airway pressure limit in the range at least 15 - 40 cmH2O in at least increments of 5 cmH2O.	Must	80601-2-80						201.12.1.101
		Level 2	Ventilation	Pressure		Ventilation			Mechanical failsafe valve opens at 80 cmH2O.	Must
Risk: Alarm Systems		Level 3	Risk	Alarm System			Alarm Settings		High/Low Peak Pressure	Must
		Level 3	Risk	Alarm System			Alarm Settings		High/Low Tidal Volume	Could
		Level 3	Risk	Alarm System			Alarm Settings		High/Low Minute Ventilation	Must
		Level 3	Risk	Alarm System			Alarm Settings		High/Low Respiratory Rate	Could
		Level 3	Risk	Alarm System			Alarm Settings		High/Low FiO2	Must
		Level 3	Risk	Alarm System			Alarm Settings		High/Low PEEP	Must
		Level 3	Risk	Alarm System			Alarm Settings		Apnea with a back up rate	Must
		Level 3	Risk	Alarm System			Alarm Settings		Disconnection	Must
		Level 3	Risk	Alarm System		Monitoring and Alarm			Specified conditions in MHRA	Must
		Level 3	Risk	Alarm System	Accuracy of controls and instruments and protection against hazardous outputs				System to indicate with a medium priority when low airway pressure alarm limit has been met	Must	80601-2-80			201.12.4.101.2
		Level 3	Risk	Alarm System	Accuracy of controls and instruments and protection against hazardous outputs				Indicate with a high priority when high airway pressure alarm limit has been met under the conditions outlined in this standard	Must	80601-2-80			201.12.4.101.3
		Level 3	Risk	Alarm System	Accuracy of controls and instruments and protection against hazardous outputs				System to indicate hypoventilation	Must	80601-2-80			201.12.4.104
		Level 3	Risk	Alarm System	Accuracy of controls and instruments and protection against hazardous outputs				High leak alarm. At least MEDIUM PRIORITY alarm unless suppressed by INTELLIGENT ALARM SYSTEM	Must	80601-2-80			201.12.4.105
		Level 3	Risk	Alarm System	Accuracy of controls and instruments and protection against hazardous outputs				CO2 Rebreathing compliant with ISO 17510:2015-5.3	Must	80601-2-80			201.12.4.106		ISO 17510:2015-5.3
		Level 3	Risk	Alarm System	ME EQUIPMENT identification, marking and documents				Check process for functionality of alarm system	Must	80601-2-80			201.7.9.3.101
		Level 3	Risk	Alarm System	ME EQUIPMENT identification, marking and documents				Alarm for switching of power supply from external to internal	Must	80601-2-80			201.11.8.101.1
		Level 3	Risk	Alarm System	HAZARDOUS SITUATIONS and fault conditions for ME EQUIPMENT				Prevention of alarm system failure	Must	80601-2-80			201.13.2.102
Risk: User Interface		Level 3	Risk	User Interface		Monitoring and Alarm			Pressure support mode requires real time monitoring of patient tidal volume with low alarm	Must
Risk: Hazard Mitigation		Level 3	Risk	Hazard Mitigation		Biological Safety			Particulate Matter	N/A
		Level 3	Risk	Hazard Mitigation		Biological Safety			Volatile Organic Compound	N/A
		Level 3	Risk	Hazard Mitigation		Biological Safety			Leachable Substance	N/A
		Level 3	Risk	Hazard Mitigation	Accuracy of controls and instruments and protection against hazardous outputs				RISKS associated with accuracy of controls and instruments.	Must			60601-1	12.1
		Level 3	Risk	Hazard Mitigation	Accuracy of controls and instruments and protection against hazardous outputs				USABILITY ENGINEERING PROCESS	Must			60601-1	12.2
		Level 3	Risk	Hazard Mitigation	Accuracy of controls and instruments and protection against hazardous outputs				ALARM SYTEM compliance with IEC 60601-1-8	Must			60601-1 [AM: should the "-8" also be included here?]	12.3		IEC 60601-1-8
		Level 3	Risk	Hazard Mitigation	Accuracy of controls and instruments and protection against hazardous outputs				RISKS associated with hazardous output arising from the intentional exceeding of safety limits.	Must			60601-1	12.4.1
		Level 3	Risk	Hazard Mitigation	Accuracy of controls and instruments and protection against hazardous outputs				RISK MANAGEMENT PROCESS the need to indicate any hazardous output.	Must			60601-1	12.4.2
		Level 3	Risk	Hazard Mitigation	Accuracy of controls and instruments and protection against hazardous outputs				The RISKS associated with accidental selection of excessive output values where ME EQUIPMENT provides both low-intensity and high-intensity outputs for different treatments	Must			60601-1	12.4.3
		Level 3	Risk	Hazard Mitigation	Accuracy of controls and instruments and protection against hazardous outputs				The RISKS associated with incorrect output.	Must			60601-1	12.4.4
		Level 3	Risk	Hazard Mitigation	Accuracy of controls and instruments and protection against hazardous outputs				Provisions to protect from excessive radiation from ME EQUIPMENT.	Must			60601-1	12.4.5.1
		Level 3	Risk	Hazard Mitigation	Accuracy of controls and instruments and protection against hazardous outputs				ME EQUIPMENT and ME SYSTEMS compliance with IEC 60601-1-3.	Must			60601-1	12.4.5.2		IEC 60601-1-3
		Level 3	Risk	Hazard Mitigation	Accuracy of controls and instruments and protection against hazardous outputs				The RISKS associated with radiotherapy.	Must			60601-1	12.4.5.3
		Level 3	Risk	Hazard Mitigation	Accuracy of controls and instruments and protection against hazardous outputs				The RISKS associated with ME EQUIPMENT producing diagnostic or therapeutic radiation other than for diagnostic X-rays and radiotherapy.	Must			60601-1	12.4.5.4		see 12.4.5.2 and 12.4.5.3
		Level 3	Risk	Hazard Mitigation	Accuracy of controls and instruments and protection against hazardous outputs				The RISKS associated with diagnostic or therapeutic acoustic pressure.	Must			60601-1	12.4.6
		Level 3	Risk	Hazard Mitigation	Accuracy of controls and instruments and protection against hazardous outputs				MAXIMUM LIMITED PRESSURE under both NORMAL CONDITION and SINGLE FAULT CONDITION.	Must	80601-2-81			201.12.4.103
Risk: Software		Level 3	Risk	Software		Software development requirements for a Rapidly Manufactured Ventilator System.			Software development	Must
		Level 3	Risk	Software		Software development requirements for a Rapidly Manufactured Ventilator System.			The system requirements specifications and software requirements specifications.	Must
		Level 3	Risk	Software		Software development requirements for a Rapidly Manufactured Ventilator System.			The risks and use of the software.	Must
		Level 3	Risk	Software		Software development requirements for a Rapidly Manufactured Ventilator System.				Must
		Level 3	Risk	Software		Software development requirements for a Rapidly Manufactured Ventilator System.			The RCMs verification and validation.	Must
		Level 3	Risk	Software		Software development requirements for a Rapidly Manufactured Ventilator System.			The verification and validation of the software.	Must
		Level 3	Risk	Software		Software development requirements for a Rapidly Manufactured Ventilator System.			Review of the outputs of the software & software requirements.	Must
		Level 3	Risk	Software		Software development requirements for a Rapidly Manufactured Ventilator System.			Software Development Artifacts	Should
		Level 3	Risk	Software		Software development requirements for a Rapidly Manufactured Ventilator System.			Software Development Artifacts	Must
Risk: Design		Level 3	Risk	Design	Accuracy of controls and instruments and protection against hazardous outputs				Ventilatory Support Equipment, Monitoring Equipment, and Systems	Must	80601-2-80			201.12.4.101.1
		Level 3	Risk	Design		Ventilation			Failsafe towards mandatory ventilation	Must			60601-1	9.7.7			Compliance is checked by inspection of the MANUFACTURER’S data for the component, inspection of the ME EQUIPMENT, inspection of the RISK MANAGEMENT FILE, and where necessary, by functional test.
		Level 3	Risk		Overpressure Requirement				Ventilatory Support Equipment, Monitoring Equipment, and Systems		80601-2-80			201.4.11.101.1			Check compliance by functional testing in NORMAL USE and under NORMAL CONDITION with the most adverse operating settings, by functional testing in SINGLE FAULT CONDITION and inspection of the RISK MANAGEMENT FILE.
		Level 3	Risk						Considerations for an OXYGEN RICH ENVIRONMENT				60601-1		11.2.2	see IEC 60601-1, 11.2.2 - fully applicable	ME EQUIPMENT and ME SYSTEMS used in conjunction with OXYGEN RICH ENVIRONMENTS
		Level 3	Risk										60601-1		11.2.2.1 a		Cotton is regarded to be the material with the lowest ignition temperature and energy in comparison with electronic circuits and it is assumed that it can be found in the interior of a device as dust.
		Level 3	Risk										60601-1		11.2.2.2 b 2		This item addresses the condition of an undetected oxygen leak. In accordance with the definition of SINGLE FAULT SAFE, such a leak (because it is undetected) is considered a NORMAL CONDITION (see 4.7). Similarly, only the failure of the ventilation, which is undetected, needs to be considered a NORMAL CONDITION. Where a ventilation system’s design makes it unlikely that it will be completely blo…
		Level 3	Risk										60601-1		11.2.2.2 b 3		The cause of the HAZARDOUS SITUATION is: a leak occurs and is not detected; some time later an electrical failure occurs that starts an ignition.
		Level 3	Risk										60601-1		11.2.2.2		External exhaust outlets for OXYGEN RICH ENVIRONMENT Serious oxygen fires have been reported where the ignition source has been a faulty electrical connector close to an oxygen outlet.
		Level 3	Risk		Protection against mechanical hazards of ME EQUIPMENT and ME SYSTEMS				MECHANICAL HAZARD associated with surfaces, corners and edges				60601-1		9.3		MECHANICAL HAZARD associated with surfaces, corners and edges The RISK associated with a sharp edge depends upon the position of the sharp edge and the application of the ME EQUIPMENT. For this reason, compliance with this subclause is checked by inspection. In cases of doubt, the test for sharp edges described in UL 1439 [43], can be used as guidance. This subclause applies for surfaces accessib…
		Level 3	Risk		Protection against mechanical hazards of ME EQUIPMENT and ME SYSTEMS				Protection against unwanted and excessive radiation HAZARDS				60601-1	10.1			X-Radiation
		Level 3	Risk		Protection against mechanical hazards of ME EQUIPMENT and ME SYSTEMS								60601-1	10.2			Alpha, beta, gamma, neutron and other particle radiation
		Level 3	Risk		Protection against mechanical hazards of ME EQUIPMENT and ME SYSTEMS								60601-1	10.3			Microwave radiation
		Level 3	Risk		Protection against mechanical hazards of ME EQUIPMENT and ME SYSTEMS								60601-1	10.4			Lasers
		Level 3	Risk		Protection against mechanical hazards of ME EQUIPMENT and ME SYSTEMS								60601-1	10.5			Other Visible Electromagnetic Radiation
		Level 3	Risk		Protection against mechanical hazards of ME EQUIPMENT and ME SYSTEMS								60601-1	10.6			Infrared Radiation
		Level 3	Risk		Protection against mechanical hazards of ME EQUIPMENT and ME SYSTEMS								60601-1	10.7			Ultraviolet Radiation
		Level 3	Risk		Protection against unwanted and excessive radiation Hazards								60601-1	Clause 10			Radiation from ME EQUIPMENT can occur in all forms known in physics. BASIC SAFETY requirements are concerned with unwanted radiation. Protective measures are necessary for ME EQUIPMENT and for the environment and methods for determining levels of radiation need to be standardized. This clause is intended to deal with stray radiation (such as scattered radiation from radiological equipment) and in…
		Level 3	Risk		Protection against unwanted and excessive radiation Hazards								60601-1	Clause 10	10.1.1		ME EQUIPMENT not intended to produce diagnostic or therapeutic X-radiation Spurious X-radiation from components such as Video Display Units (VDU) is a potential source of concern for ME EQUIPMENT, many of which contain VDUs. Annex H of IEC 60950-1:2001 contains a well-accepted PROCEDURE for measuring such spurious emissions for information technology equipment. The limits in that annex are based …
		Level 3	Risk		Protection against unwanted and excessive radiation Hazards								60601-1	Clause 10	10.3		Microwave radiation This subclause specifies a microwave power density limit to mitigate thermal harm to whole body tissue. The intention is that compliance might be appropriately determined with engineering judgement, in lieu of testing, when it's obvious that emissions are nowhere near the 10 W/m2 power density limit. Knowledge about equipment transmission specifications and engineering judgeme…
		Level 3	Risk		Protection against unwanted and excessive radiation Hazards								60601-1	Clause 10	10.4		Lasers IEC 60825-1 is applicable to safety of laser products emitting laser radiation in the wavelength range 180 nm to 1 mm. A laser product can consist of a single laser with or without a separate power supply or it can incorporate one or more lasers in a complex optical, electrical, or mechanical system. Any laser product is exempt from all further requirements of IEC 60825-1 if classification…
		Level 3	Risk		ME SYSTEMS				Protection against MECHANICAL HAZARDS				60601-1	16.9			Related Tests in the sections
		Level 3	Risk		Spontaneous breathing during loss of power supply				Compliance of spontaneous breathing systems					201.103
		Level 3	Risk		Indication of duration of operation				IEC Training Requirements for LAY OPERATOR and RESPONSIBLE ORGANIZATION		80601-2-80			201.105		IEC 62366‐1:2015, 5.6, 5.7.1 b), 5.7.3 d) and 5.8
		Level 3	Risk		FUNCTIONAL CONNECTION				BASIC SAFETY and ESSENTIAL PERFORMANCE for the FUNCTIONAL CONNECTION of VENTILATORY SUPPORT EQUIPMENT		80601-2-80			201.106
Human Factors: Monitoring		Level 3	Human Factors	Monitoring Plateau Pressure			Extra Considerations		Provide Plateau Pressure Readings	Could
		Level 3	Human Factors	Monitoring CO2		Monitoring and Alarm			Provide CO2 Monitoring	Could
Human Factors: Labels & Marking		Level 3	Human Factors	Labels and Markings		Labelling			Permanent label stating "Follow Instruction for Use"	Must						ISO 7010
		Level 3	Human Factors	Labels and Markings		Labelling			Permanent label stating "Restricted device for use during COVID-19 pandemic".	N/A
		Level 3	Human Factors	Labels and Markings		Labelling			Must include clear labelling of all critical functions and controls using standard terms, pictograms and colours that will be readily recognized by UK healthcare staff	Must
		Level 3	Human Factors	Labels and Markings		Labelling			Breathing system inlets and outlets must be clearly marked with direction arrows. A clearly visible permanent label with the words "Manual Back Up Ventilation Must Be Available" in a minimum of 50 point text	Must
		Level 3	Human Factors	Labels and Markings		Labelling			Marks or labels to indicate the default settings of 90-100% oxygen, 400mls tidal volume and / or inspiratory plateau pressure 35 cmH2O, 15 cmH2O PEEP, rate 20 breaths min-1 .	Must
		Level 3	Human Factors	Labels and Markings	ME EQUIPMENT identification, marking and documents				Acessories, Basic Safet, Essential Performance, Ventilatory Support Equipment.	Must	80601-2-80			201.7.2.4.101
		Level 3	Human Factors	Labels and Markings	ME EQUIPMENT identification, marking and documents				Markings on packages must be clearly legible and include the details outlined in this clause	Must	80601-2-80			201.7.2.17.101
		Level 3	Human Factors	Labels and Markings	ME EQUIPMENT identification, marking and documents				Equipment, parts, and accessories must contain the markings mentioned in this clause.	Must	80601-2-80			201.7.2.101
		Level 3	Human Factors	Labels and Markings	ME EQUIPMENT identification, marking and documents				Natural rubber latex components in the gas pathway must be marked containing latex. The documentation must also include which components have latex.	Must	80601-2-80			201.7.2.13.101
		Level 3	Human Factors	Labels and Markings	ME EQUIPMENT identification, marking and documents				All markings and identifiers outlined in 60601-1, 7.2.2 and 7.2.4 are required.	Must			60601-1	7.2.2, 7.2.4
		Level 3	Human Factors	Labels and Markings	ME EQUIPMENT identification, marking and documents				See this clause to identify the symbols to indicate to operator when it is advisible to consult documentation.	Must			60601-1	7.2.3
		Level 3	Human Factors	Labels and Markings	ME EQUIPMENT identification, marking and documents				See this clause if the device is intended to receive its power from other electrical equipment for the necessary markings and documentions required.	Must			60601-2	7.2.5
		Level 3	Human Factors	Labels and Markings	ME EQUIPMENT identification, marking and documents				The medical device must be marked with information and symbols outlined in this clause.	Must			60601-1	7.2.6
		Level 3	Human Factors	Labels and Markings	ME EQUIPMENT identification, marking and documents				The input from the supply mains must be marked on the device. The input must be given in amperes or volt-amperes, or if the power factor exceeds 0,9, in amperes, volt-amperes or watts. See this section for further constraints and requirements.	Must			60601-1	7.2.7
		Level 3	Human Factors	Labels and Markings	ME EQUIPMENT identification, marking and documents				All applicable equipment parts, except for multiple socket outlets, must be marked for rated output voltage, current or power, and frequency if applicable.	Must			60601-1	7.2.8.2
		Level 3	Human Factors	Labels and Markings	ME EQUIPMENT identification, marking and documents				See this clause for necessary markings for multiple socket-outlets.	Must			60601-1	7.2.8.1
		Level 3	Human Factors	Labels and Markings	ME EQUIPMENT identification, marking and documents				Marking for IP classification	Must			60601-1	7.2.9
		Level 3	Human Factors	Labels and Markings	ME EQUIPMENT identification, marking and documents				See this clause for the necessary electic shock symbols. This requirement does not apply to parts identified in IEC 60601-1, 4.6	Must			60601-1	7.2.10		IEC 60417-5333, IEC 60417-5333, IEC 60417-5335, IEC 60417-5841, IEC 60417-5334, IEC 60417-5336, IEC 60417-5840, ISO 7010-W001
		Level 3	Human Factors	Labels and Markings	ME EQUIPMENT identification, marking and documents				For equipment that is intended for non continous operation, the duty cycle must be indicated appropriately using markings of "on" and "off" time. Otherwise, it is assumed that it works for continous operation.	Must			60601-1	7.2.11
		Level 3	Human Factors	Labels and Markings	ME EQUIPMENT identification, marking and documents				Warnings for physiological effects to the patient that might be unknown to the operator.	Must			60601-1	7.2.13
		Level 3	Human Factors	Labels and Markings	ME EQUIPMENT identification, marking and documents				Markings for high voltage terminal devices that can be accessed without a tool.	Must	0		60601-1	7.2.14		IEC 60417-5036
		Level 3	Human Factors	Labels and Markings	ME EQUIPMENT identification, marking and documents				Marking for cooling provisions	Must	0		60601-1	7.2.15
		Level 3	Human Factors	Labels and Markings	ME EQUIPMENT identification, marking and documents				Markings on packaging for transport, storage, and unpacking of part.	Must			60601-1	7.2.17		ISO 780, ISO 15223-1
		Level 3	Human Factors	Labels and Markings	ME EQUIPMENT identification, marking and documents				Markings for input connectors to device.	Must			60601-1	7.2.18
		Level 3	Human Factors	Labels and Markings	ME EQUIPMENT identification, marking and documents				Functional earth terminal marking	Must			60601-1	7.2.19		IEC 60417-5017
		Level 3	Human Factors	Labels and Markings	ME EQUIPMENT identification, marking and documents				Markings to indicate that the removal of a protective means for accessing a particular functions must be replaced once the particular function is no longer required.	Must			60601-1	7.2.20
		Level 3	Human Factors	Labels and Markings	ME EQUIPMENT identification, marking and documents				Marking for mass of mobile equipment.	Must			60601-1	7.2.21
		Level 3	Human Factors	Labels and Markings	ME EQUIPMENT identification, marking and documents				Markings for fuse-holder if the fuse-holder is accessible.	Must			60601-1	7.2.12
		Level 3	Human Factors	Labels and Markings	ME EQUIPMENT identification, marking and documents				Provide marking for maximum power loading of heatings elements or lampholders	Must			60601-1	7.3.1
		Level 3	Human Factors	Labels and Markings	ME EQUIPMENT identification, marking and documents				High voltage parts must be marked with IEC 60417-5036 or see safety sign 3 in Table D.2 in IEC 60601-1	Must			60601-1	7.3.2		IEC 60417-5036
		Level 3	Human Factors	Labels and Markings	ME EQUIPMENT identification, marking and documents				Provide marking for type of battery and mode of insertion if necessary. If battery needs to be replaced by service personnel with a tool, there must be a marking telling them to see documentation for further assistance. Provide warnings if lithium batteries or fuel cells are required and their incorrect placement can result in unacceptable risk.	Must			60601-1	7.3.3
		Level 3	Human Factors	Labels and Markings	ME EQUIPMENT identification, marking and documents				Fuses and replaceable thermal cut-outs and over-current releases that can be accessed with a tool must have identifications described in this clause.	Must			60601-1	7.3.4
		Level 3	Human Factors	Labels and Markings	ME EQUIPMENT identification, marking and documents				Provide symbol for protective earth terminals according to IEC 60417-5019 unless it is in an appliance inlet according to IEC 60320-1 Markings on protective earth symbols must be visible even after connection.	Must			60601-1	7.3.5
		Level 3	Human Factors	Labels and Markings	ME EQUIPMENT identification, marking and documents				Provide symbol for functional earth terminals according to IEC 60417-5017	Must			60601-1	7.3.6		IEC 60417-5017
		Level 3	Human Factors	Labels and Markings	ME EQUIPMENT identification, marking and documents				Markings for terminals for supply conductors	Must			60601-1	7.3.7		IEC 60445
		Level 3	Human Factors	Labels and Markings	ME EQUIPMENT identification, marking and documents				Warnings for wiring material unsuitable for high temperature use above 75 C.	Must			60601-1	7.3.8
		Level 3	Human Factors	Labels and Markings	ME EQUIPMENT identification, marking and documents				Symbols for "on" and "off" positions	Must			60601-1	7.4.1		IEC 60417-5007, IEC 60417-5008
		Level 3	Human Factors	Labels and Markings	ME EQUIPMENT identification, marking and documents				Markings for different positions of control devices and switches. Indications for changing settings of controls that can lead to unacceptable risk. Symbols for bringing device or switch to stand-by condition	Must			60601-1	7.4.2		IEC 60417-5264, IEC 60417-5265, IEC 60417-5009
		Level 3	Human Factors	Labels and Markings	ME EQUIPMENT identification, marking and documents				Numeric indications of parameters on equipment must follow ISO 80000-1 and Table 1 of IEC 60601-1	Must			60601-1	7.4.3		ISO 80000-1
		Level 3	Human Factors	Labels and Markings	ME EQUIPMENT identification, marking and documents				Safety signs for warnings, prohibition or mandatory actions	Must			60601-1	7.5		ISO 7010
		Level 3	Human Factors	Labels and Markings	ME EQUIPMENT identification, marking and documents				Explain the meaning of all symbols in user manual.	Must			60601-1	7.6.1
		Level 3	Human Factors	Labels and Markings	ME EQUIPMENT identification, marking and documents				See Annex D of IEC 60601-1 for a quick reference to all significant graphical symbols and descriptions.	Must			60601-1	7.6.2
		Level 3	Human Factors	Labels and Markings	ME EQUIPMENT identification, marking and documents				Symbols for controls and performances	Must			60601-1	7.6.3		IEC 60878
		Level 3	Human Factors	Labels and Markings	ME EQUIPMENT identification, marking and documents				Use green and yellow coloured insulation for protective earth conductor.	Must			60601-1	7.7.1
		Level 3	Human Factors	Labels and Markings	ME EQUIPMENT identification, marking and documents				Protective earth conductors must be identified with green and yellow colors at least at the termination of the conductors.	Must			60601-1	7.7.2
		Level 3	Human Factors	Labels and Markings	ME EQUIPMENT identification, marking and documents				Green and yellow insulation must only be used for specific conductors mentioned in this clause.	Must			60601-1	7.7.3
		Level 3	Human Factors	Labels and Markings	ME EQUIPMENT identification, marking and documents				Power supply cord colours for conductors	Must			60601-1	7.7.4		IEC 60227-1 or IEC 60245-1
		Level 3	Human Factors	Labels and Markings	ME EQUIPMENT identification, marking and documents				Power supply cord colours for conductors	Must			60601-1	7.7.5		IEC 60227-1 or IEC 60245-1
		Level 3	Human Factors	Labels and Markings	ME EQUIPMENT identification, marking and documents				Colours of indicator lights	Must			60601-1	7.8.1		IEC 60601-1-8
		Level 3	Human Factors	Labels and Markings	ME EQUIPMENT identification, marking and documents				Colour for emergency cases	Must			60601-1	7.8.2
		Level 3	Human Factors	Labels and Markings				FDA Labeling of Modified Devices	Labeling	N/A
		Level 3	Human Factors	Labels and Markings				FDA Labeling of Modified Devices	Labeling	N/A
		Level 3	Human Factors	Labels and Markings	ME EQUIPMENT identification, marking and documents				Markings for trigger sensitivity control.	Must	80601-2-80			201.7.4.2
		Level 3	Human Factors	Labels and Markings	ME EQUIPMENT identification, marking and documents				All gas volumes, flowrates, and leakage specifications must be expressed in STPD or BTPS if it is used in the ventilator breathing system. The unit for airway pressure should be changeable to hPa.	Must	80601-2-80			201.7.4.3
		Level 3	Human Factors	Labels and Markings	ME EQUIPMENT identification, marking and documents				If all the markings outlined in 60601-1, 7.2.2 - 7.2.20 cannot be affixed to the device, then at least 7.2.2, 7.2.5, 7.2.6, 7.2.10, and 7.2.13 must be affixed to the device and the others can be mentioned in the documentation. Any part that is intended for a single use shall be marked "Single Use Only", “Do Not Reuse” or with symbol ISO 7000-1051 on the part or packaging.	Must			60601-1	7.2.1
		Level 3	Human Factors	Labels and Markings			Ventilator review elements		Labelling documents should comply with section 4(1)(j) and 4(1)(f) of interim report from Health Canada.	Should
Human Factors: User Manual		Level 3	Human Factors	User Manual	ME EQUIPMENT identification, marking and documents				The documentation must include the information outlined in 60601-1, 7.9.1	Must			60601-1	7.9.1
		Level 3	Human Factors	User Manual	ME EQUIPMENT identification, marking and documents				The user manual must include details outlined in IEC 60601-1, 7.9.2.1	Must			60601-1	7.9.2.1
		Level 3									80601-2-80			201.7.9.1
		Level 3	Human Factors	User Manual	ME EQUIPMENT identification, marking and documents				The user manual must include details outlined in IEC 60601-1, 7.9.2.5	Must			60601-1	7.9.2.5
		Level 3	Human Factors	User Manual	ME EQUIPMENT identification, marking and documents				If required, reference where installation instructions can be found or the contact info of personnel qualified by manufacturer for performing the installation.	Must			60601-1	7.9.2.6
		Level 3	Human Factors	User Manual	ME EQUIPMENT identification, marking and documents				Specific warnings mentioned in ISO 80601-2-80 (201.7.9.2.2.101) and IEC 60601-1 (7.9.2.2 and 7.9.2.4) are all required unless stated otherwise	Must	80601-2-80			201.7.9.2.2.101
		Level 3											60601-1	7.9.2.2, 7.9.2.4
		Level 3	Human Factors	User Manual	ME EQUIPMENT identification, marking and documents				Instruction for use must contain all relevant information regarding the messages that are generated by the sysem as outlined in this clause. Please refer to further guidelines for messages generated by an alarm system that are found in IEC 60601-1-8.	Must	80601-2-80			201.7.9.2.1.101
		Level 3	Human Factors	User Manual	ME EQUIPMENT identification, marking and documents				Provide information on which parts are single use, risks involved with reusing single use parts, and the duration of the single use part.	Must	80601-2-80			201.7.9.2.1.102
		Level 3	Human Factors	User Manual	ME EQUIPMENT identification, marking and documents				Provide necessary information for the operator to bring the device into operation. Include any details regarding the pre-handling of the device prior to use.	Must			60601-1	7.9.2.8
		Level 3	Human Factors	User Manual	ME EQUIPMENT identification, marking and documents				Provide information on the start up procedure regarding how the normal use of the device can be tested to determine if it is operating appropriately. Also provide information on which functions can determine whether or not the assembled breathing tubes and related parts are suitable for use (this may be automated or require operator action).	Must	80601-2-80			201.7.9.2.8.101
		Level 3	Human Factors	User Manual	ME EQUIPMENT identification, marking and documents				Provide information on the shutdown procedure	Must			60601-1	7.9.2.11
		Level 3	Human Factors	User Manual	ME EQUIPMENT identification, marking and documents				See this clause for all the required healthcare operator instructions that must be mentioned for the device.	Must	80601-2-80			201.7.9.2.9.101.2
		Level 3	Human Factors	User Manual	ME EQUIPMENT identification, marking and documents				Operator instructions must include all necessary explanation for using the device as described in this clause.	Must			60601-1	7.9.2.9
		Level 3	Human Factors	User Manual	ME EQUIPMENT identification, marking and documents				Instruction for use must contain all relevant information regarding the messages that are generated by the sysem as outlined in this clause. Please refer to further guidelines for messages generated by an alarm system that are found in IEC 60601-1-8.	Must			60601-1	7.9.2.10
		Level 3	Human Factors	User Manual	ME EQUIPMENT identification, marking and documents				User manual must include all parts of the gas pathway that can become contaminated from expired gases	Must	80601-2-80			201.7.9.2.12
		Level 3	Human Factors	User Manual	Protection against excessive temperatures and other Hazards				Include details on cleaning, disinfecting, or sterilizting methods which must comply with ISO 17664:2017	Must	80601-2-80			201.11.6.6
		Level 3	Human Factors	User Manual	ME EQUIPMENT identification, marking and documents				Provide details on the the parameters that can affect the sterilization of parts like temperature, pressure, etc.	Must			60601-1	7.9.2.12
		Level 3	Human Factors	User Manual	ME EQUIPMENT identification, marking and documents				Include information on items that have been sterilized, require sterilization and how they can be resterilized if applicable.	Must			60601-1	7.9.2.12, 7.9.2.18
		Level 3	Human Factors	User Manual	ME EQUIPMENT identification, marking and documents				The instructions for use shall contain a unique version identifier such as its date of issue.	Must			60601-1	7.9.2.19
		Level 3	Human Factors	User Manual	ME EQUIPMENT identification, marking and documents				Include information in the user manual regardings the details of preventive inspection, maintenance, and calibration. Include details on the care, maintenance, and replacement of internal electrical power source.	Must	80601-2-80			201.7.9.2.13.101
		Level 3	Human Factors	User Manual	ME EQUIPMENT identification, marking and documents				Provide information on the safe performance of routine maintenance Identify the parts on which preventive inspection and maintenance shall be performed by SERVICE PERSONNEL and when they should be performed If rechargeable batteries are required toi be mainted by anyone other than service personnel, the adequete information for their maintenance shall be provided.	Must			60601-1	7.9.2.13
		Level 3	Human Factors	User Manual	ME EQUIPMENT identification, marking and documents				Provide information on any restrictions on the positioning of ventilator breathing components and any adverse effects on using the recommended accessories required for the essential performance and safety of the device.	Must	80601-2-80			201.7.9.2.14.101
		Level 3	Human Factors	User Manual	ME EQUIPMENT identification, marking and documents				The technical description must include all the details outlined in this clause.	Must	80601-2-80			201.7.9.3.1.101
		Level 3	Human Factors	User Manual	ME EQUIPMENT identification, marking and documents				Include list of accessories, detachable parts, and materials required for use of the device.	Must			60601-1	7.9.2.14
		Level 3	Human Factors	User Manual	Protection against excessive temperatures and other Hazards				The details on the alarm system will be disclosed in the instructions for use as required by ISO 80601-2-80	Must	80601-2-80			201.11.8.101.1
		Level 3	Human Factors	User Manual	Protection against excessive temperatures and other Hazards				The device must provide a means of connection to an alternative power supply. The documentation shall provide the information on the means of connection, rated voltage range, nominal voltage range and the maximum current for alternative power supplies compatible with the device.	Must	80601-2-80			201.11.8.101.2
		Level 3	Human Factors	User Manual	ME SYSTEMS				If the device receives power from another equipment, the instruction for use need to specify further information regarding compliance and compatibility of the equipment according to this standard.	Must			60601-1	16.3
		Level 3	Human Factors	User Manual	ME EQUIPMENT identification, marking and documents				If the device supports connections to separate power supplies, then the power supply shall be considered a part of the ME EQUIPMENT or the combination shall be considered as an ME SYSTEM in the instructions for use.	Must			60601-1	7.9.2.3
		Level 3	Human Factors	User Manual	ME EQUIPMENT identification, marking and documents				If a separable plug is used to isolate circuits from the supply mains, then the documentation must include instructions not to position the device in such a way that it makes the disconnection circuit difficult to operate	Must			60601-1	7.9.2.7
		Level 3	Human Factors	User Manual	Accuracy of controls and instruments and protection against hazardous outputs				If volume control breath type is provided, then the errors on the delivered volume and PEEP shall be disclosed according to the testing requirements mentioned in this clause	Must	80601-2-80			201.12.1.101
		Level 3	Human Factors	User Manual	Accuracy of controls and instruments and protection against hazardous outputs				If pressure control breath type is provided, then the errors on the airway pressure shall be disclosed at the specified phases mentioned in this clause	Must	80601-2-80			201.12.1.102
		Level 3	Human Factors	User Manual	Accuracy of controls and instruments and protection against hazardous outputs				If other breath types are provided, then their performance and their pass-fail criteria will follow the criteria mentioned in this clause.	Must	80601-2-80			201.12.1.103
		Level 3	Human Factors	User Manual	Accuracy of controls and instruments and protection against hazardous outputs				The accuracy for indicating the volume expired through a patient connection port must be provided.	Must	80601-2-80			201.12.4.102
		Level 3	Human Factors	User Manual	Accuracy of controls and instruments and protection against hazardous outputs				If the airway pressure alarm limits are adjustable by the device, then a description of the algorithm must be provided.	Must	80601-2-80			201.12.4.101.2
		Level 3	Human Factors	User Manual	ME EQUIPMENT identification, marking and documents				Provide information on the proper disposal of waste and of the medical device at the end of its life.	Must			60601-1	7.9.2.15
		Level 3	Human Factors	User Manual	ME EQUIPMENT identification, marking and documents				The user manual must contain the informaiton outlined in 60601-1, 7.9.3, or state where the information can be found.	Must			60601-1	7.9.2.16
		Level 3	Human Factors	User Manual	ME EQUIPMENT identification, marking and documents				If device emits radiation for medical reasons, the manual must indicate the nature, type, intensity and distribution of the radiation.	Must			60601-1	7.9.2.17
		Level 3	Human Factors	User Manual	ME EQUIPMENT identification, marking and documents				If the device can overbalance when placed in a normal use position, the appropriate warning labels must be included and documented on the user manual or on the device.	Must			60601-1	7.9.2.5
		Level 3	Human Factors	User Manual	ME EQUIPMENT identification, marking and documents				The technical description must contain all information stated in this clause for safe operation, transport, storage, and installation measures for preparing the device.	Must			60601-1	7.9.3.1
		Level 3	Human Factors	User Manual	ME EQUIPMENT identification, marking and documents				The technical description must contain information on the replacement of fuses, power supply cords, and other parts mentioned in this clause.	Must			60601-1	7.9.3.2
		Level 3	Human Factors	User Manual	ME EQUIPMENT identification, marking and documents				The technical description must state that the manufacturer will provide any instructions/diagrams/parts that will assist service personnel to help repair the device.	Must			60601-1	7.9.3.3
		Level 3	Human Factors	User Manual	ME EQUIPMENT identification, marking and documents				The technical description shall clearly identify any means used to comply with the requirements of IEC 60601-1, 8.11.1 regarding the isolation of supply mains.	Must			60601-1	7.9.3.4
		Level 3	Human Factors	User Manual	Protection against excessive temperatures and other Hazards				Components that supply heat to the patient must disclose the temperature and clinical effects outlined in this clause.	Must			60601-1	11.1.2.1
		Level 3	Human Factors	User Manual				FDA Labeling of Modified Devices	Adequate instructions for use for the intended user and indicated environment(s) of use.	N/A
		Level 3	Human Factors	User Manual			Ventilator review elements		A device description should be provided in accordance with section 4(1)(a) in Health Canada Interim Report.	Should
		Level 3	Human Factors	User Manual			Ventilator review elements		The directions/instructions for use of the device are required in accordance with section 4(1)(h).	Should
		Level 3	Human Factors	User Manual			Ventilator review elements		Reprocessing procedures (i.e. cleaning, disinfection) must have instructions that follow in accordance with section 4(1)(g). Provide validation of inspiratory/expiratory filters to demonstrate that there is no COVID-19 transmission through contamination of the internal components. If a ventilator becomes contaminated, provide the mitigation steps and instructions required to reprocess the interna…	Should
Human Factors: User Interface		Level 3	Human Factors	User Interface		Monitoring and Alarm			Monitor needs to show continuous display features	Must
		Level 3	Human Factors	User Interface		Monitoring and Alarm			Display of current airway pressure	Must
		Level 3	Human Factors	User Interface		Monitoring and Alarm			Display of achieved tidal volume, breathing rate, PEEP, FiO2	Could
Human Factors: Design		Level 3	Human Factors	Design	Accuracy of controls and instruments and protection against hazardous outputs				Healthcare professionals need access to ventilation settings and alarm limits. They also need to be presented with displays for pressure settings and other related pressure settings as the change is performed. Similarly, any changes to I:E ratio or inspiratory time need to be displayed while the setting is performed.	Must	80601-2-80			201.12.2.101
Human Factors: Hazard Mitigation		Level 3	Human Factors	Hazard Mitigation	Accuracy of controls and instruments and protection against hazardous outputs				There must be protection against accidental adjustments to the controls by following the requirements mentioned in this clause	Must	80601-2-81			201.12.101
Human Factors: Other		Level 3	Human Factors	Other	ME SYSTEMS								60601-1	16.3			Related Tests in the sections
		Level 3	Human Factors	Other	ME SYSTEMS								60601-1	16.8			Related Tests in the sections
		Level 3	Human Factors	Other	Training				Based on the requirements of IEC 62366-1:2015, training is necessary.		80601-2-80			201.104
		Level 3	Human Factors	Other	Display loops				If pressure-volume loops are supported on the displays, the ventilator must comply with the graphical requirements outlined in this clause.		80601-2-80			201.107.1
		Level 3	Human Factors	Other	Display loops				If flow-volume loops are supported on the displays, the ventilator must comply with the graphical requirements outlined in this clause.		80601-2-80			201.107.2
Mechanical: Design		Level 3	Mechanical	Design			Extra considerations		Compatible with Multiple types and sizes of vent circuits.	Could
		Level 3	Mechanical	Design			Extra considerations		Inclusion of a Safety Relief Valve	Could
		Level 3	Mechanical	Design	Electromagnetic compatibility of ME EQUIPMENT and ME SYSTEMS				Compliance of monitoring probe with ISO rewuirements	Must	80601 - 2 - 80			201.101.1.2.5		ISO 5356-1:2015
		Level 3	Mechanical	Design	Electromagnetic compatibility of ME EQUIPMENT and ME SYSTEMS				Dectachable parts design	Must	80601 - 2 - 80			201.101.1.2.7
		Level 3	Mechanical	Design	Introduction	General			Ventilator enclosures	Should
		Level 3	Mechanical	Design		General			Mechanical strength of ventilator and its parts	Should			60601-1	9.3			Compliance is checked by inspection of the ME EQUIPMENT
		Level 3	Mechanical	Design		Pressurised gas input operated ventilators- Oxygen and / or Air			High-pressure input port ventilator requirements	Should
		Level 3	Mechanical	Design		Pressurised gas input operated ventilators- Oxygen and / or Air			High-pressure input ports and filtering systems	Should
		Level 3	Mechanical	Design	ME SYSTEMS				ENCLOSURES				60601-1	16.5			Related Tests in the sections
		Level 3	Mechanical	Design	ME SYSTEMS				SEPARATION DEVICES				60601-1	16.6			Related Tests in the sections
		Level 3	Mechanical	Design	ME SYSTEMS				Considerations for ACCESSORIES connected to the VBS		80601-2-80			201.16.1.101		ISO 80601-2-80:2018(E)
		Level 3	Mechanical	Design	Requirements for the VBS and ACCESSORIES				Breathing Systems and Accessories compliance		80601-2-80			201.102
Mechanical: Constructon Materials		Level 3	Mechanical	Construction Materials		Biological Safety			Choose pure and materials with fewer additives	Must
		Level 3	Mechanical	Construction Materials		Biological Safety			Flexibile components	N/A
		Level 3	Mechanical	Construction Materials		Biological Safety			Additives and reinforcement for Structural components	Should
		Level 3	Mechanical	Construction Materials		Biological Safety			Avoid PVC in patient gas pathway	Must
		Level 3	Mechanical	Construction Materials		Biological Safety			PVC elsewhere besides patient gas pathway	Should
		Level 3	Mechanical	Construction Materials	Construction of ME EQUIPMENT				Arrangements of controls and indicators of ME EQUIPMENT				60601-1	15	15.1		Arrangements of controls and indicators of ME EQUIPMENT
		Level 3	Mechanical	Construction Materials	Construction of ME EQUIPMENT				Serviceability				60601-1	15	15.2		Serviceability
		Level 3	Mechanical	Construction Materials	Construction of ME EQUIPMENT				Mechanical strength				60601-1	15	15.3		Mechanical strength
		Level 3	Mechanical	Construction Materials	Construction of ME EQUIPMENT				ME EQUIPMENT components and general assembly				60601-1	15	15.4		ME EQUIPMENT components and general assembly
		Level 3	Mechanical	Construction Materials	Construction of ME EQUIPMENT				MAINS SUPPLY TRANSFORMERS of ME EQUIPMENT and transformers providing separation in accordance with 8.5				60601-1	15	15.5		MAINS SUPPLY TRANSFORMERS of ME EQUIPMENT and transformers providing separation in accordance with 8.5
Mechanical: Manufacturing Process		Level 3	Mechanical	Manufacturing Process		Biological Safety			Production requirements	Should
		Level 3	Mechanical	Manufacturing Process		Biological Safety			Injection Moulding	Should
		Level 3	Mechanical	Manufacturing Process		Biological Safety			Injection Moulding	N/A
		Level 3	Mechanical	Manufacturing Process		Biological Safety			Mnufacturing requirements	N/A
		Level 3	Mechanical	Manufacturing Process		Biological Safety			Manufacturing requirements	Should
Mechanical: Gas Supply		Level 3	Mechanical	Gas Supply	Electromagnetic compatibility of ME EQUIPMENT and ME SYSTEMS				VBS connectors ISO compliance	Must	80601 - 2 - 80			201.101.1.1		ISO 5356-1:2015 ISO 80369‐7
		Level 3	Mechanical	Gas Supply	Electromagnetic compatibility of ME EQUIPMENT and ME SYSTEMS				Ventilator support equipment must not have manual ventilation port	Must	80601 - 2 - 80			201.101.1.2.3
		Level 3	Mechanical	Gas Supply	Electromagnetic compatibility of ME EQUIPMENT and ME SYSTEMS				Accessory ports must comply with ISO 80369-1:2010	Must	80601 - 2 - 80			201.101.1.2.4
		Level 3	Mechanical	Gas Supply	Electromagnetic compatibility of ME EQUIPMENT and ME SYSTEMS				Detachable oxygen inlet ports ISO compliance	Must	80601 - 2 - 80			201.101.1.2.6		ISO 80369-1:2010
		Level 3	Mechanical	Gas Supply		Gas and Electricity			Gas connectors and hoses ISO compliance	Must	80601-2-80			201.101.1.1		BS EN ISO 5359:2014+A1:2017, ISO 5359:2014/AMD 1:2017 and BS 2050: 1978	Check compliance by application of the tests of ISO 5356-1:2015 and functional testing.
		Level 3	Mechanical	Gas Supply		Gas and Electricity			Gas and Electricity: Wall pipeline oxygen supply	Must	80601-2-80			201.4.11.101.2		BS 5682:2015	Check compliance by functional testing in NORMAL USE and under NORMAL CONDITION with the most adverse operating settings and by inspection of the ACCOMPANYING DOCUMENTS
		Level 3	Mechanical	Gas Supply		Gas and Electricity			Gas and Electricity	Must
		Level 3	Mechanical	Gas Supply		Gas and Electricity			Gas and Electricity	Should	80601-2-80			201.4.11.101			NA
		Level 3	Mechanical	Gas Supply		Gas and Electricity			Average oxygen consumption must be no more than 6 lpm.	Must	80601-2-80			201.4.11.101			NA
		Level 3	Mechanical	Gas Supply		Gas and Electricity			RMVS connections to wall pipeline Medical Air	Must						BS 5682:2015
		Level 3	Mechanical	Gas Supply		Gas and Electricity			Anaesthetic Gas Scavenging System connections	Must	80601-2-80			201.4.11.101.1	ISO 7396-2:2007		Check compliance by functional testing in NORMAL USE and under NORMAL CONDITION with the most adverse operating settings, by functional testing in SINGLE FAULT CONDITION and inspection of the RISK MANAGEMENT FILE.
		Level 3	Mechanical	Gas Supply		Gas and Electricity			Connectors specifications	Must					ISO 5356-1:2015
		Level 3	Mechanical	Gas Supply		Pressurised gas input operated ventilators- Oxygen and / or Air			High Flow Devices requirements	Should	80601-2-80			201.4.11.101.2			Check compliance by functional testing in NORMAL USE and under NORMAL CONDITION with the most adverse operating settings and by inspection of the ACCOMPANYING DOCUMENTS.
		Level 3	Mechanical	Gas connections	Gas connections				Gas Connectors Compliance		80601-2-80			201.101
Mechanical: Breathing System		Level 3	Mechanical	Breathing Sets	Electromagnetic compatibility of ME EQUIPMENT and ME SYSTEMS				Heated breathing sets must comply with ISO 80601‐2‐74:2017, 201.102.3.2 Other breathing sets must comply with ISO 5367:2014	Must	80601-2-80			201.102.3		ISO 80601‐2‐74:2017, ISO 5367:2014
		Level 3	Mechanical	Breathing system Filters	Electromagnetic compatibility of ME EQUIPMENT and ME SYSTEMS				Any breathing system filters must comply with ISO 23328‐1:2003 and ISO 23328‐2:2002	Must	80601-2-80			201.102.5
Mechanical: Humidifiers		Level 3	Mechanical	Humidifiers	Electromagnetic compatibility of ME EQUIPMENT and ME SYSTEMS				Any humidifiers must comply with ISO 80601‐2‐74:2017	Must	80601-2-80			201.102.4.1
Mechanical: Heat Moisture Echanger		Level 3	Mechanical	Heat Moisture Exchanger	Electromagnetic compatibility of ME EQUIPMENT and ME SYSTEMS				Any heat and moisture exchanger must comply with ISO 9360‐1:2000 or ISO 9360‐2:2001	Must	80601-2-80			201.102.4.2		ISO 9360-1:2000 or ISO 9360-2:2001
Mechanical: Software		Level 3	Mechanical	Software Testing			Ventilator review elements		A summary of software verification and validation for the release version in accordance with section 4(1)(g).	Should
Mechanical: Hazard		Level 3	Mechanical	Hazard	Protection against mechanical hazards of ME EQUIPMENT and ME SYSTEMS				Protection against mechanical hazards of ME EQUIPMENT and ME SYSTEMS	Must	80601-2-80			201.9	201.9.3 (required)
Infection Control: Design		Level 3	Infection Control	Design		Infection Control			Disposable and reusable parts	Must
		Level 3	Infection Control	Design		Infection Control			External surface cleaning	Must
		Level 3	Infection Control	Design		Infection Control			Impermeable casing requirements	Must
		Level 3	Infection Control	Design		Infection Control			Hot water humidifier for breathing system	Could
		Level 3	Infection Control	Design		Infection Control			Infection Control Requirements	N/A
Electrical: Electricity		Level 3	Electrical	Electricity		Gas and Electricity			Connectors	Must			60601-1	7.2.6			NA
		Level 3	Electrical	Electricity		Gas and Electricity			PAT testing	Must						IEC 60601, IEC 62353
		Level 3	Electrical	Electricity		Gas and Electricity			battery backup	Must			60601-1	11.8			Compliance is checked by interruption and restoration of relevant power supplies.
		Level 3	Electrical	Electricity		Gas and Electricity			Battery supply	Could	80601-2-80		201.11.8.101	201.11.8.101			Check compliance by functional testing and inspection of the instructions for use.
		Level 3	Electrical	Electricity		Gas and Electricity			Harmful RF and EM emissions	Must			60601-1	17			Compliance is checked by Inspecting Risk Management File
Electrical: Hazard		Level 3	Electrical	Hazard	Protection against electrical hazards from ME EQUIPMENT				Protection against electrical hazards from ME EQUIPMENT	Must	80601-2-80			201.8
Electrical: ME System		Level 3	Electrical		ME SYSTEMS				Power supply				60601-1	16.4			Related Tests in the sections
		Level 3	Electrical		ME SYSTEMS				LEAKAGE CURRENTS				60601-1	16.7			Related Tests in the sections
		Level 3	Electrical		ME SYSTEMS				ME SYSTEM connections and wiring				60601-1	16.1			Related Tests in the sections
Electrical: Power Supply		Level 3	Electrical		POWER SUPPLY CORDS				Detachable power supply and ventilatory suppport equipment		80601-2-80			201.108
Testing: Electrical		Level 3	Testing	Electrical Testing			Ventilator review elements		A summary of bench testing used to support the electrical/electromechanical specifications and functionality of the device in accordance with section 4(1)(g).	Should
Testing: General		Level 3	Testing		General Requirements for testing ME EQUIPMENT				ME Equipment requirements	Must			60601-1	5.1			TYPE TESTS
		Level 3	Testing		General Requirements for testing ME EQUIPMENT				This section provides an overview of number of samples to be used during the tests	Must			60601-1	5.2			Number of samples
		Level 3	Testing		General Requirements for testing ME EQUIPMENT				This section provides an overview of tests required for Ambient Temperature, Humidity and Atmospheric Pressure.	Must			60601-1	5.3			Ambient temperature, humidity, atmospheric pressure
		Level 3	Testing		General Requirements for testing ME EQUIPMENT				This section provides an overview of tests for other requirements	Must			60601-1	5.4			Other conditions
		Level 3	Testing		General Requirements for testing ME EQUIPMENT				This section provides an overview of tests relevant to Supply voltages, type of current, nature of supply, frequency	Must			60601-1	5.5			Supply voltages, type of current, nature of supply, frequency
		Level 3	Testing		General Requirements for testing ME EQUIPMENT				This section provides an overview of tests relevant to repairs and modifications	Must			60601-1	5.6			Repairs and modifications
		Level 3	Testing		General Requirements for testing ME EQUIPMENT				This section provides an overview of tests relevant to humidity and preconditioning Treatments	Must			60601-1	5.7			Humidity preconditioning treatment
		Level 3	Testing		General Requirements for testing ME EQUIPMENT				This section provides an overview of sequence of tests	Must			60601-1	5.8			Sequence of tests
		Level 3	Testing		General Requirements for testing ME EQUIPMENT				This section provides instructions for the determination of applied parts and accessible parts	Must			60601-1	5.9			Determination of APPLIED PARTS and ACCESSIBLE PARTS
		Level 3	Testing		General Requirements for testing ME EQUIPMENT				This section provides an overview of number of samples to be used during the tests	Must			60601-1	Clause 5	5.2		Number of samples
		Level 3	Testing		General Requirements for testing ME EQUIPMENT				This section provides an overview of tests relevant to humidity and preconditioning Treatments	Must			60601-1	Clause 5	5.7		Humidity preconditioning treatment
		Level 3	Testing		General Requirements for testing ME EQUIPMENT				This section provides instructions for the determination of applied parts and accessible parts	Must			60601-1	Clause 5	5.9		Determination of APPLIED PARTS and ACCESSIBLE PARTS
		Level 3	Testing		General Requirements for testing ME EQUIPMENT				This section provides instructions for the determination of applied parts and accessible parts	Must			60601-1	Clause 5	5.9.2.1		Test Finger
		Level 3	Testing		General Requirements for testing ME EQUIPMENT				Additional Test requirements for ventilator systems	Must	80601-2-80			201.5.101	201.5.101.1		VENTILATORY SUPPORT EQUIPMENT test conditions
		Level 3	Testing		General Requirements for testing ME EQUIPMENT					Must	80601-2-80			201.5.101	201.5.101.2		Gas flowrate and leakage specifications
		Level 3	Testing		General Requirements for testing ME EQUIPMENT					Must	80601-2-80			201.5.101	201.5.101.3		VENTILATORY SUPPORT EQUIPMENT testing errors
General: Hazard		Level 3	Genereal	Hazard	HAZARDOUS SITUATIONS and fault conditions for ME EQUIPMENT				HAZARDOUS SITUATIONS and fault conditions for ME EQUIPMENT	Must	80601-2-80			201.13	201.13.2.101, 201.13.2.102
		Level 3	General	Hazard	Protection against unwanted and excessive radiation Hazards				Protection against unwanted and excessive radiation Hazards	Must	80601-2-80			201.10.	all subclauses
		Level 3	General	Hazard	Protection against excessive temperatures and other Hazards				Protection against excessive temperatures and other Hazards	Must	80601-2-80			201.11	201.11.1.2.2 (if heater is used), 201.11.6.6, 201.11.8.101
		Level 3	General	Hazard	Accuracy of controls and instruments and protection against hazardous outputs				Accuracy of controls and instruments and protection against hazardous outputs	Must	80601-2-80			201.12	201.12.1.101, 201.12.1.102 and 201.12.1.103 (breath types), 201.12.2.101 except for d), 201.12.4 all required, 201.12.101
General: Classification		Level 3	General		Classification of ME EQUIPMENT and ME SYSTEMS				An EUV may be Class I or Class II or internally powered. Chech all necessary requirements.				60601-1	6.2			Protection against electric shock
		Level 3	General		Classification of ME EQUIPMENT and ME SYSTEMS				Classification of ME EQUIPMENT and ME SYSTEMS				60601-1	6.2			Protection against harmful ingress of water or particulate matter
		Level 3	General		Classification of ME EQUIPMENT and ME SYSTEMS								60601-1	6.2			Method(s) of sterilization
		Level 3	General		Classification of ME EQUIPMENT and ME SYSTEMS								60601-1	6.2			Suitability for use in an OXYGEN RICH ENVIRONMENT
		Level 3	General		Classification of ME EQUIPMENT and ME SYSTEMS								60601-1	6.2			Mode of operation
		Level 3	General		Classification of ME EQUIPMENT and ME SYSTEMS								60601-1	Clause 6	6.2		Protection against electric shock
		Level 3	General		Classification of ME EQUIPMENT and ME SYSTEMS								60601-1	Clause 6	6.2		Protection against harmful ingress of water or particulate matter
		Level 3	General		Classification of ME EQUIPMENT and ME SYSTEMS								60601-1	Clause 6	6.6		Mode of operation
		Level 3	General		ME SYSTEMS				General requirements for the ME SYSTEMS				60601-1	16.2			Related Tests in the sections
General: Design		Level 3	General	Design				EUA: Engineering and Manufacturing Considerations	Engineering and manufacturing standards compliance.	N/A					ISO 5356-1 2004-05-15 ISO 5366 2016-10-01 ISO 18190 2016-11-01 ISO 18562-1 ISO 18562-2 ISO 18562-3
		Level 3	General	Design			Ventilator review elements		ME EQUIPMENT identification, marking and documents	Should
General: Other		Level 3	General	N/A	ME EQUIPMENT identification, marking and documents				ME EQUIPMENT identification, marking and documents	Must			60601-1	7.2.16
		Level 3	General	N/A			Ventilator review elements		Ventilator review elements related to Class III and IV COVID-19 medical devices.	Should
		Level 3	Genereal	N/A			Ventilator review elements		See Health Canada Interim Order for applicable Declaration of Conformity (DOC) standards.	Should
		Level 3	General	N/A			Ventilator review elements		A summary of clinical evidence if and only if the ventilator includes novel features and concepts.	Should

## Sheet: Data Validation
	Category Scheme (General)	EUV	MHRA	HC	FDA		Priority
							Must/Should/Could
	Ventilation	Introduction	Ventilation	Ventilation modes			Category
	Electrical	Scope, Object and Related Standards	Gas and Electricity	Parameters			Must
	Mechanical	Normative References	Infection Control	Alarm Settings			Should
	Infection Control	Terminology and Definition	Monitoring and Alarm	Extra considerations			Could
	Human Factors	General Requirements	Biological Safety	N/A			N/A
	Risk	General Requirements for testing ME EQUIPMENT	Software Safety
	Testing	Classification of ME EQUIPMENT and ME SYSTEMS	Testing
	N/A	ME EQUIPMENT identification, marking and documents	General
		Protection against electrical hazards from ME EQUIPMENT	Labelling
		Protection against mechanical hazards of ME EQUIPMENT and ME SYSTEMS	Pressurised gas input operated ventilators- Oxygen and / or Air
		Protection against unwanted and excessive radiation Hazards	Ventilator test conditions
		Protection against excessive temperatures and other Hazards	Test Set Up
		Accuracy of controls and instruments and protection against hazardous outputs	Acceptable Performance
		HAZARDOUS SITUATIONS and fault conditions for ME EQUIPMENT	Pressure Relief Tests
		PROGRAMMABLE ELECTRICAL MEDICAL SYSTEMS (PEMS)	Closed Suctioning Test
		Construction of ME EQUIPMENT	EMC Testing (TBC)
		ME SYSTEMS	Sound Levels
		Electromagnetic compatibility of ME EQUIPMENT and ME SYSTEMS	Software development requirements for a Rapidly Manufactured Ventilator System.
			N/A
