# Supplementary material for: Open ventilator evaluation framework: A synthesized database of regulatory requirements and technical standards for emergency use ventilators from Australia, Canada, UK, and US
Source: HardwareX. 2022 Jan 7;11:e00260. doi: 10.1016/j.ohx.2022.e00260 (PMC8752315; doi:10.1016/j.ohx.2022.e00260)
Supplement: Supplementary data 4 [file mmc4.xlsx]

## Sheet: Example
Evaluation of "Partially RepRapable automated open source bag valve mask-based ventilator"
Level 1: Openness Evaluation (OSHWA)
Line	Verified	Requirement	Open Source: Documentation
1	Pass	Must	The hardware must be released with documentation including design files and must allow modification and distribution of the design files.
2	Pass	Must	Where documentation is not furnished with the physical product, there must be a well-publicized means of obtaining this documentation for no more than a reasonable reproduction cost, preferably downloading via the Internet without charge.
3	Pass	Must	The documentation must include design files in the preferred format for making changes, for example the native file format of a CAD program.
4	Pass	Must	Deliberately obfuscated design files must not be allowed
5	Pass	Must	Intermediate forms analogous to compiled computer code — such as printer-ready copper artwork from a CAD program — are not allowed as substitutes
6	Pass	Could	The license may require that the design files are provided in fully documented, open format(s).
7	Pass	Must	The documentation for the hardware must clearly specify what portion of the design, if not all, is being released under the license.
8	Pass	Should	Your open-source hardware project should include a general description of the hardware’s identity and purpose, written as much as possible for a general audience
Line	Verified	Requirement	Open Source: License
9	Pass	Must	If the licensed design requires software, embedded or otherwise, to operate properly and fulfill its essential functions, then the license may require that one of the following conditions are met:
			a) The interfaces are sufficiently documented such that it could reasonably be considered straightforward to write open source software that allows the device to operate properly and fulfill its essential functions. For example, this may include the use of detailed signal timing diagrams or pseudocode to clearly illustrate the interface in operation.
			b) The necessary software is released under an OSI-approved open source license.
10	Pass	Must	The license shall allow modifications and derived works and shall allow them to be distributed under the same terms as the license of the original work.
11	Pass	Must	The license shall allow for the manufacture, sale, distribution, and use of products created from the design files, the design files themselves, and derivatives thereof.
12	Pass	Must	The license shall not restrict any party from selling or giving away the project documentation
13	Pass	Must	The license shall not require a royalty or other fee for such sale. The license shall not require any royalty or fee related to the sale of derived works.
14	Pass	Could	The license may require derived documents, and copyright notices associated with devices, to provide attribution to the licensors when distributing design files, manufactured products, and/or derivatives thereof.
			The license may require that this information be accessible to the end-user using the device normally but shall not specify a specific format of display.
15	Pass	Must	The license may require derived works to carry a different name or version number from the original design
16	Pass	Must	The license must not discriminate against any person or group of persons
17	Pass	Must	The license must not restrict anyone from making use of the work (including manufactured hardware) in a specific field of endeavor. For example, it must not restrict the hardware from being used in a business, or from being used in nuclear research.
18	Pass	Must	The rights granted by the license must apply to all to whom the work is redistributed without the need for execution of an additional license by those parties.
19	Pass	Must	The rights granted by the license must not depend on the licensed work being part of a particular product. If a portion is extracted from a work and used or distributed within the terms of the license, all parties to whom that work is redistributed should have the same rights as those that are granted for the original work.
20	Pass	Must	The license must not place restrictions on other items that are aggregated with the licensed work but not derivative of it. For example, the license must not insist that all other hardware sold with the licensed item be open source, nor that only open source software be used external to the device.
21	Pass	Must	No provision of the license may be predicated on any individual technology, specific part or component, material, or style of interface or use thereof.
22	Pass	Must	Note that the definition of open-source hardware specifies that you must allow modification and commercial re-use of your design, so do not use licenses with a no-derivatives or non-commercial clause.
23	Pass	Should	When licensing your project, keep in mind that someone who makes a derivative of your hardware will probably also want to build on your software, instructions, and other documentation; you should license not just the hardware design files but also these other elements of your project.
Line	Verified	Requirement	Open Source: Original and Auxiliary Design Files
24	Pass	Must	Share the original source files that you would use to make modifications to the hardware’s design. Ideally, your open-source hardware project would be designed using a free and open-source software application, to maximize the ability of others to view and edit it.
			Examples of Original Design Files include:
			• 2D drawings or computer-aided design (CAD) files, such as those used to describe two-dimensional laser cut, vinyl cut, or water-jet cut part, in their original format.
			Example formats: Native 2D design files saved by Corel Draw (.cdr), Inkscape (.svg), Adobe Illustrator (.ai), AutoCAD, etc.
			• 3D designs that can be 3D printed, forged, injection molded, extruded, machined, etc. Example formats: Native files saved by SolidWorks (.sldprt, .sldasm), Rhino, etc.
			• Circuit board CAD files such as capture files (schematics) and printed-circuit board (layout) design files. Example formats: Native files saved by Eagle, Altium, KiCad, gEDA, etc.
			• Component libraries (symbol, footprint, fastener, etc.) necessary for native modification of CAD files.
			• Additional technical drawings in their original design formats, if required for fabrication of the device.
			• Additional artwork that may be used on the device and is included as part of the OSHW release, such as an emblem, or cosmetic overlay in the original design format.
			Examples of alternative formats that could constitute original design files under special circumstances include:
			• Hand-coded G-code for a machined part. (G-code)
			• Scans of hand-drawn blueprints. (JPEG)
			• Detailed 3D scans of a hand-carved resin-casting mold. (STL)
			• Mask pattern for etching a single-side circuit board, as drawn in MS Paint. (PNG)
25	Pass	Must	Hardware design files created in proprietary programs and stored in proprietary formats are still required to be shared. They are the very files that someone will need in order to contribute changes to a given design.
26	Pass	Should	Organize files in a logical way; comment complex aspects; note any unusual manufacturing procedures; etc.
27	Pass	Should	Original design files need to be presented in their native file format as well as in more accessible formats so that it can be opened or imported by other CAD programs.
			Examples of auxiliary design files include:
			• 2D drawings or CAD files, in a 2D export or interchange format. Example formats: DXF, SVG
			• 2D drawings or CAD files, in an easily viewable 2D export format. Example formats: PDF, JPEG, PNG, etc. (Where possible, vector formats are preferred over bitmap formats.)
			• 3D designs or CAD files, in a 3D export or interchange format. Example formats: STEP, IGES
			• 2D or 3D designs in manufacturing-ready export formats Example formats: G-code, STEP-NC, STL, AMF
			• Circuit board design files in export or interchange formats. Example formats: EDIF, Open JSON
			• Circuit board designs in manufacturing-ready formats Example formats: Gerber RS-274X, Excellon
			• Additional technical drawings in their original formats, if required for fabrication of the device, in a commonly-readable format such as PDF.
			• Additional artwork, for example different colored skins for an instrument panel.
28	Pass	Should	It is also helpful to provide ready-to-view outputs that can easily be viewed by end users who wish to understand (but not necessarily modify) the design. For example, a PDF of a circuit board schematic, or an STL of a 3D design. These auxiliary design files allow people to study the design of the hardware, and sometimes even fabricate it, even without access to particular proprietary software pa…
Line	Verified	Requirement	Open Source: Bill of Materials
29	Pass	Should	While it might be possible to infer from the design files which parts make up a piece of hardware, it is important to provide a separate bill of materials. This can be a spreadsheet (e.g. CSV, XLS, Google Doc) or simply a text file with one part per line. If your CAD package has integrated or add-on BOM management tools, those are also a good option. (Examples include the built-in tools in SolidW…
30	Pass	Should	Useful things to include in the bill of materials are part numbers, suppliers, costs, and a short description of each part.
31	Pass	Should	Make it easy to tell which item in the bill of materials corresponds to which component in your design files: use matching reference designators in both places, provide a diagram indicating which part goes where, or otherwise explain the correspondence.
Line	Verified	Requirement	Open Source: Software and Firmware
32	Pass	Should	You should share any code or firmware required to operate your hardware. This will allow others to use it with their hardware or modify it along with their modifications to your hardware. Document the process required to build your software, including links to any dependencies (e.g. third-party libraries or tools). In addition, it’s helpful to provide an overview of the state of the software (e.g…
Line	Verified	Requirement	Open Source: Photos
33	Pass	Should	Photos help people understand what your project is and how to put it together. It’s good to publish photographs from multiple viewpoints and at various stages of assembly. If you don’t have photos, posting 3D renderings of your design is a good alternative. Either way, it’s good to provide captions or text that explain what’s shown in each image and why’s it’s useful.
Line	Verified	Requirement	Open Source: Instructions and Other Explanations
34	Pass	Should	Making the hardware: To help others make and modify your hardware design, you should provide instructions for going from your design files to the working physical hardware. As part of the instructions, it’s helpful to link to datasheets for the components / parts of your hardware and to list the tools required to assemble it. If the design requires specialized tools, tell people where to get them.
35	Pass	Should	Using the hardware: Once someone has made the hardware, they need to know how to use it. Provide instructions that explain what it does, how to set it up, and how to interact with it.
36	Pass	Should	Design rationale: If someone wants to modify your design, they’ll want to know why it is the way it is. Explain the overall plan of the hardware’s design and why you made the specific choices you did.
37	Pass	Should	Keep in mind that these instructions may be read by someone whose expertise or training is different from yours. As much as possible, try to write to a general audience, and check your instructions for industry jargon, be explicit about what you assume the user knows, etc.
38	Pass	Should	The instructions could be in a variety of formats, like a wiki, text file, Google Doc, or PDF. Remember, though, that others might want to modify your instructions as they modify your hardware design, so it’s good to provide the original editable files for your documentation, not just output formats like PDF.
Line	Verified	Requirement	Open Source: Designing your Hardware
39	Pass	Should	Use free and open-source software design (CAD) tools where possible. If that’s not feasible, try to use low-cost and/or widely used software packages.
40	Pass	Should	Use standard and widely available components, materials, and production processes. Try to avoid parts that aren’t available to individual customers or processes that require expensive setup costs.
Line	Verified	Requirement	Open Source: Hosting and Distributing
41	Pass	Should	All files (design, bill-of-materials, assembly instructions, code, etc) should be version controlled where possible.
42	Pass	Should	Provide links to the source (original design files) for your hardware on the product itself, its packaging, or its documentation.
43	Pass	Should	Make it easy to find the source (original design files) from the website for a product.
44	Pass	Should	Label the hardware with a version number or release date so that people can match the physical object with the corresponding version of its design files.
45	Pass	Should	Use the open-source hardware logo on your hardware. Do so in a way that makes it clear which parts of the hardware the logo applies to (i.e. which parts are open-source).
46	Pass	Should	In general, clearly indicate which parts of a product are open-source (and which aren’t).
47	Pass	Should	Don’t refer to hardware as open-source until the design files are available. If you plan on open-sourcing the product in the future, say that instead.
Line	Verified	Requirement	Open Source: Github
48	Pass	Should	Include your project name in the README. Your project’s name is the first thing people will see upon scrolling down to your README and is included upon creation of your README file.
49	Pass	Should	Include a description in the README. A good description is clear, short, and to the point. Describe the importance of your project, and what it does.
50	Pass	Should	Optionally, include a table of contents in order to allow other people to quickly navigate especially long or detailed READMEs.
51	Pass	Should	Include an installation section in the README. Tell other users how to install your project locally. Optionally, include a gif to make the process even more clear for other people.
52	Pass	Should	Include a usage section in the README, in which you instruct other people on how to use your project after they’ve installed it. This would also be a good place to include screenshots of your project in action.
53	Pass	Should	Larger projects often have sections on contributing to their project in the README, in which contribution instructions are outlined. Sometimes, this is a separate file. If you have specific contribution preferences, explain them so that other developers know how to best contribute to your work.
54	Pass	Should	Include a section for credits in the README in order to highlight and link to the authors of your project.
55	Pass	Should	Include a section for the license of your project in the README file
56	Pass	Should	Your README should contain only the necessary information for developers to get started using and contributing to your project. Longer documentation is best suited for wikis.
57	Pass	Should	Finally, open source projects use the following tools to organize discussion. Reading through the archives will give you a good picture of how the community thinks and works. Ask, does the project has one or all the following:
			Issue tracker: Where people discuss issues related to the project.
			Pull requests: Where people discuss and review changes that are in progress.
			Discussion forums or mailing lists: Some projects may use these channels for conversational topics. Others use the issue tracker for all conversations.
			Synchronous chat channel: Some projects use chat channels (such as Slack or IRC) for casual conversation, collaboration, and quick exchanges.
Line	Verified	Requirement	Open Source: Building on Open-Source Hardware
58	Not Available	Must	Respect the trademarks of others
59	Not Available	Should	Share your changes and improvements with the creator of the original hardware.
60	Not Available	Should	Be emotionally prepared to allow your project to be copied (unless your trademark is violated, then act according to trademark law).
61	Not Available	Should	While direct commercial use of existing open source hardware designs is explicitly allowed, it is better — when possible — to make useful improvements to the design and to release that improved version as open source hardware.
62	Not Available	Should	Consider registering the project under your trademark. Trademark law prevents other people from using your brand name or logo on their own hardware. But it does not stop them from copying your product’s function so long as they do not copy its trademark-protected design.
Line	Verified		HARDWARE
63	NA		Have you provided links to your original design files for your hardware on the product itself or its documentation?
64	NA		Have you made it easy to find your original design files from the website for a product?
65	NA		Have you clearly indicated which parts of a product are open-source (and which aren’t)?
66	NA		Have you applied an open source license to your hardware?
67	NA		After certification, remember to:
68	NA		· Label your hardware with a version number or release date, so people can match the physical object with the corresponding version of its design files.
69	NA		· Use the OSHWA certification mark logo on your hardware. Do so in a way that makes it clear which parts of the hardware the logo applies to (i.e. which parts are open-source).
Line	Verified		SOFTWARE
70	NA		Have you made your project’s software publicly available?
71	NA		Have you applied an open source license to your software?
72	NA		The OSHWA definition requires all software that is necessary for the operation of your hardware to be licensed under an OSI-approved license.
Line	Verified		DOCUMENTATION
73	NA		Have you made your original design files publicly available?
74	NA		Have you made your any auxiliary design files publicly available? (optional)
75	NA		Have you made a bill of materials publicly available?
76	NA		Have you made photos of your product at various stages of assembly publicly available? (optional)
77	NA		Have you made any instructions or other explanations publicly available? (optional)
78	NA		Have you properly licensed your design files so that others may reproduce or build upon them?
Line	Verified		BRANDING
79	NA		Does your product have any branding elements?
80	NA		Have you chosen original brand names, product names, logos, and product designs (if applicable)?
81	NA		Have you read the USPTO Trademark Basics Guide?
82	NA		Have you consulted with a trademark lawyer, or registered your trademarks on your own?
Level 2: Parameter and Functionality (FDA/MHRA/HC)
Line	Verified	Requirement	PEEP	EUV (AAMI)	MHRA/TGA	HC
1	Partially Satisfied	Must	PEEP range 5-20 cmH2O	Introduction	Ventilation	Parameters
2	Unclear	Must	PEEP adjustable in increments of at most 5 cmH2O	Introduction	Ventilation
3	Unclear	Must	PEEP maintained during expiration		Ventilation
Line	Verified	Requirement	FiO2 & O2	EUV (AAMI)	MHRA/TGA	HC
4	Partially Satisfied	Must	FiO2 range 21 >= 95% of source Oxygen concentration, adjustable in steps of 10% or less	Introduction
5	Unclear	Should	Provide control variable 30 - 100 % in 10% steps.		Gas and Electricity
6	Unclear	Must	Provide 50% - 60% and 90 - 100% options		Gas and Electricity
Line	Verified	Requirement	I:E Ratio	EUV (AAMI)	MHRA/TGA	HC
7	Pass	Must	I:E adjustable from 1:1 to 1:3	Introduction	Ventilation
8	Pass	Must	I:E Ratio range 1:1 - 1:4			Parameters
9	Unclear	Must	I:E 1:2 default	Introduction	Ventilation
Line	Verified	Requirement	Respiratory Rate	EUV (AAMI)	MHRA/TGA	HC
10		Must	Respiratory rate from 10-30 breaths/min, adjustable in steps of max 2 breaths/min	Introduction	Ventilation
11	Pass	Must	Respiratory rate range 4 - 45			Parameters
Line	Verified	Requirement	Tidal Volume	EUV (AAMI)	MHRA/TGA	HC
12	Unclear	Must	Tidal volume 350 to 450ml ±10 % in no more than steps of 50 ml, with a lower range of 250 ml and an upper range of 600ml or 800 ml	Introduction
13	Partially Satisfied	Must	Tidal volume range of 50 - 1000ml			Parameters
14	Unclear	Must	At least one setting of 400ml +/- 10ml	Introduction	Ventilation
15	Unclear	Should	Provide 350ml and 450 ml options	Introduction	Ventilation
16	Unclear	Should	Provide range 250 - 600 ml in steps of 50ml	Introduction	Ventilation
17	Pass	Could	Range up to 800 ml	Introduction	Ventilation
Line	Verified	Requirement	Flow Rates	EUV (AAMI)	MHRA/TGA	HC
18		Should	Transient input flowrate ≤ 100 lpm/s		Pressurised gas input operated ventilators- Oxygen and / or Air
Line	Verified	Requirement	Pressure	EUV (AAMI)	MHRA/TGA	HC
19	Partially Satisfied	Must	Inspiratory pressure 15 to 40cmH2O preferably adjustable in steps of no more than 5 cmH2O	Introduction
20	Partially Satisfied	Must	Plateau pressure adjusted to achieve volume and limited to 35 cmH2O by default.		Ventilation
21	Unclear	Must	Plateau pressure could attain 70 cmH20 upon user decision.		Ventilation
22	Unclear	Must	Peak pressure + 2 cmH2O ≤ plateau pressure.		Ventilation
23	Unclear	Must	If volume control ventilation is used, the user must be able to set inspiratory airway pressure limit in the range at least 15 - 40 cmH2O in at least increments of 5 cmH2O.		Ventilation
24	Unclear	Must	Mechanical failsafe valve opens at 80 cmH2O.		Ventilation
Line	Verified	Requirement	Pressure	EUV (AAMI)	MHRA/TGA	HC
25	Pass	Must	High/Low Peak Pressure			Alarm Settings
26	Fail	Could	High/Low Tidal Volume			Alarm Settings
27	Unclear	Must	High/Low Minute Ventilation			Alarm Settings
28	Unclear	Could	High/Low Respiratory Rate			Alarm Settings
29	Fail	Must	High/Low FiO2			Alarm Settings
30	Fail	Must	High/Low PEEP			Alarm Settings
31		Must	Apnea with a back up rate			Alarm Settings
32	Pass	Must	Disconnection			Alarm Settings
33	Partially Satisfied	Must	Specified conditions in MHRA		Monitoring and Alarm
34	Unclear	Must	System to indicate with a medium priority when low airway pressure alarm limit has been met	Accuracy of controls and instruments and protection against hazardous outputs
35	Unclear	Must	Indicate with a high priority when high airway pressure alarm limit has been met under the conditions outlined in this standard	Accuracy of controls and instruments and protection against hazardous outputs
36	Unclear	Must	System to indicate hypoventilation	Accuracy of controls and instruments and protection against hazardous outputs
37	Unclear	Must	High leak alarm. At least MEDIUM PRIORITY alarm unless suppressed by INTELLIGENT ALARM SYSTEM	Accuracy of controls and instruments and protection against hazardous outputs
38	NA	Must	CO2 Rebreathing compliant with ISO 17510:2015-5.3	Accuracy of controls and instruments and protection against hazardous outputs
39	Unclear	Must	Check process for functionality of alarm system	ME EQUIPMENT identification, marking and documents
40	Unclear	Must	Alarm for switching of power supply from external to internal	ME EQUIPMENT identification, marking and documents
41	Unclear	Must	Prevention of alarm system failure	HAZARDOUS SITUATIONS and fault conditions for ME EQUIPMENT
